# Supplementary material for: The Mitochondrial Genome of the Sea Anemone Stichodactyla haddoni Reveals Catalytic Introns, Insertion-Like Element, and Unexpected Phylogeny
Source: Life (Basel). 2021 Apr 28;11(5):402. doi: 10.3390/life11050402 (PMC8146996; doi:10.3390/life11050402)
Supplement: Supplementary file 1 [file life-11-00402-s001.zip]

Archive with 1 entries (1 files):
- life-1185781-supplementary.pdf
